# Supplementary material for: Maternal C-Peptide and Insulin Sensitivity, but Not BMI, Associate with Fatty Acids in the First Trimester of Pregnancy
Source: Int J Mol Sci. 2021 Sep 27;22(19):10422. doi: 10.3390/ijms221910422 (PMC8508886; doi:10.3390/ijms221910422)
Supplement: Supplementary file 1 [file ijms-22-10422-s001.zip]

Archive with 1 entries (1 files):
- ijms-1364751-supplementary.pdf
